# Supplementary material for: Inhibitory Effect of Dietary Defatted Rice Bran in an AOM/DSS-Induced Colitis-Associated Colorectal Cancer Experimental Animal Model
Source: Foods. 2022 Nov 2;11(21):3488. doi: 10.3390/foods11213488 (PMC9654186; doi:10.3390/foods11213488)
Supplement: Supplementary file 1 [file foods-11-03488-s001.zip]

Archive with 2 entries (2 files):
- Supplementary S1 NF-kB, COX-2 protein band (Western blot Analysis).pdf
- Supplementary S2 Phenolic acid chromatograms (HPLC Analysis).pdf
